# Supplementary material for: Generation of a Collision Cross Section Library for Multi-Dimensional Plant Metabolomics Using UHPLC-Trapped Ion Mobility-MS/MS
Source: Metabolites. 2019 Dec 24;10(1):13. doi: 10.3390/metabo10010013 (PMC7023306; doi:10.3390/metabo10010013)
Supplement: Supplementary file 1 [file metabolites-10-00013-s001.zip]

Archive with 2 entries (2 files):
- supplementary-figures.pdf
- supplementary-tables.xlsx
